# Supplementary material for: Hierarchical and nonhierarchical features of the mouse visual cortical network
Source: Nat Commun. 2022 Jan 26;13:503. doi: 10.1038/s41467-022-28035-y (PMC8791996; doi:10.1038/s41467-022-28035-y)
Supplement: Supplementary file 4 — Source Data [file 41467_2022_28035_MOESM4_ESM.xlsx]

## Sheet: Figure 3
Fig. 3
pathway	all ratios	n	mean	median	SE
'A to AL'	[0.465226060283770;0.366166407345877;0.491410185237770;0.399463564989010;0.472456879440184;0.425988798051317;0.431211317249157]	7	0.435989	0.431211	0.0166106
'A to AM'	[0.348031079832827;0.340981885166220;0.309652360736443;0.639287432191273;0.641041665392096;0.568502988140382]	6	0.474583	0.458267	0.0644784
'A to LM'	[0.452874162680503;0.653090996353221;0.548171767943531;0.377513773612056;0.435288808243254;0.391491473657885]	6	0.476405	0.444081	0.0430513
'A to PM'	[0.371306365644541;0.482245044551320;0.543162651186855;0.442576752930717;0.415958544769385;0.426723885522101]	6	0.446996	0.43465	0.0242303
'A to RL'	[0.445772450907745;0.374961801463494;0.465379587577117;0.437346854505754;0.440112031482763]	5	0.432715	0.440112	0.0152464
'A to V1'	[0.361211916771799;0.469998110351791;0.397761348779983;0.412428541259824;0.317439321771223;0.357221739042876]	6	0.38601	0.379487	0.02163
'AL to A'	[0.488061794062487;0.418544634284079;0.423227779504653;0.451757679179627;0.611635465605521;0.684952988167873]	6	0.51303	0.46991	0.044963
'AL to AM'	[0.522939947093424;0.495436757805884;0.535432746238592;0.621077427749869;0.603536193018972;0.603614862872563]	6	0.563673	0.569484	0.0212858
'AL to LI'	[0.436863050667167;0.365438510596467;0.434065204133031;0.404961927366198;0.465514842926603]	5	0.421369	0.434065	0.0169522
'AL to LM'	[0.436777169939344;0.494663142258605;0.462259435154046;0.417532849686909;0.416687140906921;0.425181188902357]	6	0.442183	0.430979	0.0125608
'AL to P'	[0.540856131455089;0.442566735368372;0.441152346550641;0.365285167981181;0.380957897987085;0.361563853948115]	6	0.422064	0.411055	0.0279703
'AL to PM'	[0.417211081094158;0.475621659707412;0.503440567642562;0.511995045957452;0.580127792579549;0.509730239558671]	6	0.499688	0.506585	0.0216938
'AL to POR'	[0.449735576972676;0.462561457958577;0.370899194213489;0.476808033405900;0.395579565153241;0.501981884237293]	6	0.442928	0.456149	0.02041
'AL to RL'	[0.669319058151639;0.509617613091627;0.378006669249115;0.539334757043343;0.565024529092430;0.519312437580446]	6	0.530103	0.529324	0.0384514
'AL to V1'	[0.255149537596789;0.107414401774223;0.313491906816137;0.309909098021017;0.309831878094828;0.326887335301626;0.303654488613618]	7	0.275191	0.309832	0.0292386
'AM to A'	[0.266867727875831;0.225322721197110;0.235611569590062;0.373985861513356;0.446409543991229;0.418126399301281]	6	0.327721	0.320427	0.039612
'AM to AL'	[0.378265434798529;0.436914838777690;0.391809520894697;0.430752373132876;0.499177961747081;0.428013864784377]	6	0.427489	0.429383	0.0172579
'AM to LI'	[0.284394992215761;0.293882058574530;0.263071049985443;0.387157454596576;0.574102231535833;0.543806774438105]	6	0.391069	0.34052	0.0559921
'AM to LM'	[0.286499669279394;0.341191235855464;0.338052707414389;0.530034718582602;0.503173717909859;0.521952139513123]	6	0.420151	0.422182	0.044784
'AM to P'	[0.443326359788639;0.484158655746837;0.416196910224684;0.483198871239758;0.508004735215177;0.453661158887399]	6	0.464758	0.46843	0.0135737
'AM to PM'	[0.358932769676490;0.369801677142349;0.406212819309548;0.553527493522141;0.517550327666230;0.480913378052244]	6	0.447823	0.443563	0.033091
'AM to POR'	[0.381460300250117;0.381728605600545;0.566102720483695;0.540501079044157;0.628838503553962;0.405192322033730]	6	0.483971	0.472847	0.044006
'AM to RL'	[0.154480752121948;0.221334136755679;0.218603570690842;0.346841080219363;0.280650696030248;0.307547577880821]	6	0.25491	0.250992	0.0285284
'AM to V1'	[0.272875923670602;0.248943016393964;0.318011226984928;0.343133394723528;0.312695791668700;0.365735897764590]	6	0.310233	0.315354	0.0176839
'LI to AL'	[0.266160407529773;0.273173555202543;0.315304522212326;0.417436667347023;0.402131300390912;0.359774095478595]	6	0.338997	0.337539	0.026312
'LI to AM'	[0.370719817494498;0.335928140564567;0.318595718486730;0.304275504355073;0.381669448810508;0.399294621918860]	6	0.351747	0.353324	0.0154044
'LI to LM'	[0.240055549310164;0.220635466148232;0.260397429435835;0.402628550755477;0.390984861072164;0.395102459930103]	6	0.318301	0.325691	0.0352639
'LI to P'	[0.522723555887656;0.344962849899117;0.484070674981678;0.544515708339517;0.543646194602335;0.454138081069143]	6	0.482343	0.503397	0.0310515
'LI to PM'	[0.446059308477984;0.326092151499684;0.309933268448737;0.383426204367311;0.324824797276219;0.326991315575903]	6	0.352888	0.326542	0.0213188
'LI to POR'	[0.478293410638299;0.575055470927680;0.560254972168689;0.507742400785001;0.515604394018058;0.650532410831663]	6	0.547914	0.53793	0.0251159
'LI to RL'	[0.190978179078576;0.244758113473580;0.301959248291307;0.351342553782573;0.352393552748604]	5	0.288286	0.301959	0.031334
'LI to V1'	[0.132127460641696;0.157853954964341;0.203307137914047;0.259489849694234;0.265882000632172;0.312318388406476]	6	0.22183	0.231398	0.0283017
'LM to A'	[0.508895484112068;0.414893759355580;0.594024857438504;0.731343092778637;0.659363331673187]	5	0.581704	0.594025	0.0555434
'LM to AL'	[0.606029613463826;0.723373984602702;0.638884986468261;0.464502855024231;0.437195160983526;0.473685616019893]	6	0.557279	0.539858	0.0471307
'LM to AM'	[0.562283566002582;0.551246766164356;0.623295721907751;0.457090015625307;0.484999560466910;0.440138919681623]	6	0.519842	0.518123	0.0288644
'LM to LI'	[0.736816799747014;0.687330716402206;0.747379815964318;0.464492453378280;0.496924627840802]	5	0.626589	0.687331	0.0606293
'LM to P'	[0.664832542120915;0.563729515337767;0.463542892694321;0.459686199590121;0.471273762222280;0.460813034846492]	6	0.51398	0.467408	0.0343384
'LM to PM'	[0.590324515077019;0.607509002757067;0.601729659923246;0.434939130948673;0.478208900841942;0.440114639517360]	6	0.525471	0.534267	0.0338954
'LM to POR'	[0.525377672476317;0.658387506125954;0.640528941110007;0.503122823852184;0.544313099280969]	5	0.574346	0.544313	0.0314768
'LM to RL'	[0.479977612507511;0.410941102802332;0.471128450989679;0.398208886174594;0.501878517357356;0.349650739649294]	6	0.435298	0.441035	0.0238169
'LM to V1'	[0.377173102832508;0.342049061961119;0.428645729456494;0.468995154101085;0.430733720035199;0.449645132994910]	6	0.416207	0.42969	0.0194023
'P to A'	[0.576954314786211;0.679423041775401;0.596017476522794;0.575040151552494;0.546160936000482]	5	0.594719	0.576954	0.0226243
'P to AL'	[0.447823776129886;0.451637500387114;0.419326211773587;0.570749520215804;0.567633567486538;0.502715364257463]	6	0.493314	0.477176	0.0263872
'P to LI'	[0.476867044398107;0.451480266303702;0.429068353580625;0.517745881634646;0.507789267189061;0.519985363985123]	6	0.483823	0.492328	0.0154114
'P to LM'	[0.190056150823946;0.211525594588388;0.245881041278541;0.422236666576392;0.556094673754825;0.551278634149172]	6	0.362845	0.334059	0.0689962
'P to PM'	[0.448107580121186;0.468339326497787;0.448471451317815;0.466996516660974;0.522268960673046;0.502528773141218;0.489234607845058]	7	0.477992	0.468339	0.0105419
'P to POR'	[0.378359712763438;0.265498461462102;0.372088747469676;0.475126836226692;0.483061032916747;0.461030798479220]	6	0.405861	0.419695	0.034351
'P to V1'	[0.281152032064977;0.242393139683019;0.280805417403840;0.510734071595063;0.484620025874797;0.457754369151045]	6	0.376243	0.369453	0.0491745
'PM to A'	[0.576220637516617;0.691346000967927;0.467064248788754;0.426844467966876;0.459824497407652]	5	0.52426	0.467064	0.0487497
'PM to AL'	[0.445525534572429;0.529561672155928;0.534091167167571;0.489437955249599;0.428895584031096;0.479810155769981]	6	0.484554	0.484624	0.0174614
'PM to AM'	[0.557361719262390;0.640741541581349;0.635000236880317;0.492931885512253;0.476884809572911;0.448634452455458]	6	0.541926	0.525147	0.0336649
'PM to LI'	[0.486856179500657;0.525934259251688;0.503320501421475;0.443617257587524;0.514852052373149;0.569572488959174]	6	0.507359	0.509086	0.0170991
'PM to LM'	[0.357920037509085;0.311483783866136;0.314498646413017;0.380172725263832;0.374582651584440;0.411118808822477]	6	0.358296	0.366251	0.0159623
'PM to P'	[0.484932773342549;0.326779161093958;0.308559929856305;0.565505528302783;0.623199581878335;0.466984382186905]	6	0.46266	0.475959	0.0513405
'PM to POR'	[0.513863993359187;0.460024763891555;0.462391399009896;0.502047562236594;0.609597781988790;0.668148103190655]	6	0.536012	0.507956	0.0345027
'PM to V1'	[0.197099168839128;0.241175602569713;0.256571727209938;0.260251085396234;0.247974504938174;0.250935167736771]	6	0.242335	0.249455	0.00944645
'POR to A'	[0.190137340180808;0.202545038818417;0.413135492049917;0.209860148781551;0.327117109489991;0.257014634988702]	6	0.266635	0.233437	0.0357751
'POR to AL'	[0.151120841892975;0.184299668065050;0.197941180937319;0.347894255279663;0.383899616479049;0.408332714779776]	6	0.278915	0.272918	0.046321
'POR to AM'	[0.149766352501642;0.203044616189960;0.200086821877138;0.390236338548352;0.385848578120372;0.525959275275223]	6	0.309157	0.294447	0.0600056
'POR to LI'	[0.349855541279791;0.408393894335738;0.352915148023169;0.233114355265623;0.267786474038843;0.210020692672684]	6	0.303681	0.308821	0.0319172
'POR to LM'	[0.298891696463535;0.186837397134676;0.223932424256744;0.214961498116077;0.147957866555920;0.175407292973270]	6	0.207998	0.200899	0.0213532
'POR to P'	[0.400598192090748;0.421541090118753;0.440262120196092;0.515564815072358;0.527495117988764]	5	0.461092	0.440262	0.0255287
'POR to PM'	[0.195043395576227;0.269609578368938;0.157540144409075;0.366577831055105;0.446930902362454;0.340957462220777]	6	0.29611	0.305284	0.0446625
'POR to RL'	[0.242185822767097;0.0960309820092291;0.136730633465025;0.297821038471608;0.275049574876337]	5	0.209564	0.242186	0.039583
'POR to V1'	[0.134493250451803;0.146677991563554;0.116113351884843;0.143057263715841;0.187472952221238;0.140290468181296]	6	0.144684	0.141674	0.00962108
'RL to A'	[0.529248233118185;0.416820723082620;0.449617017842109;0.514608921239454;0.479316876673854;0.511675666936737]	6	0.483548	0.495496	0.0177634
'RL to AL'	[0.452998594854677;0.532784408780025;0.518501139963778;0.478636930009794;0.497964235111226;0.478305916028814]	6	0.493199	0.488301	0.0119441
'RL to LI'	[0.515740635227444;0.443788858055232;0.536575076913448;0.517300150463515;0.610339012731566;0.578041954135084]	6	0.533631	0.526938	0.0234688
'RL to LM'	[0.403943271251439;0.433153365433311;0.388348874513311;0.489935880029043;0.479754517358053;0.438997194846359]	6	0.439022	0.436075	0.0164155
'RL to PM'	[0.544670582623144;0.513845398356565;0.584127801610318;0.631787889888530;0.614977951082477;0.573638650156378]	6	0.577175	0.578883	0.0178322
'RL to POR'	[0.376821093434482;0.361343108555432;0.261441147233901;0.564585462137953;0.570883973404870;0.634218878638951]	6	0.461549	0.470703	0.0604562
'RL to V1'	[0.298080798452587;0.302973683915911;0.262224666132185;0.427572455068391;0.368111194748825;0.419830138703592]	6	0.346465	0.335542	0.0281415
'V1 to AL'	[0.699954765983666;0.749054391921629;0.647049434256277;0.704403258374283;0.753030058097261;0.629976228474963]	6	0.697245	0.702179	0.020736
'V1 to AM'	[0.857659804096740;0.678751231559425;0.699390110220847;0.606991018860132;0.716363535362177;0.573030117256784]	6	0.688698	0.689071	0.0406538
'V1 to LI'	[0.572163272158717;0.700341725838356;0.707477612738129;0.610211154559288;0.614212570113810;0.552242222209447]	6	0.626108	0.612212	0.0263894
'V1 to LM'	[0.661105028036715;0.697065758041008;0.704697570051048;0.591554540162301;0.608284047068790;0.573011443988682]	6	0.639286	0.634695	0.0228947
'V1 to P'	[0.640820778038451;0.697691901301579;0.878618339544979;0.512905135914137;0.507132244227965;0.675385763959398]	6	0.652092	0.658103	0.0561099
'V1 to PM'	[0.627877122733944;0.601107815941005;0.645962558748496;0.649871866404667;0.644767282156773;0.650494627171539]	6	0.63668	0.645365	0.00787255
'V1 to POR'	[0.498389364719988;0.558360833831960;0.694481600626257;0.726729432013446;0.775128815153283]	5	0.650618	0.694482	0.0523951
'V1 to RL'	[0.613831194312742;0.712898682150871;0.546229263531999;0.670995818984463;0.863253766414462;0.586453886003945]	6	0.66561	0.642414	0.0463777

## Sheet: Fig 4a, b, c, SI Fig 3, 4, 5
Fig. 4a, 4b, 4c; Supplementary Fig. 3, 4, 5
	V1	LM	RL	AL	A	PM	P	LI	AM	POR
V1		0.639286	0.66561	0.697245		0.63668	0.652092	0.626108	0.688698	0.650618
LM	0.416207		0.435298	0.557279	0.581704	0.525471	0.51398	0.626589	0.519842	0.574346
RL	0.346465	0.439022		0.493199	0.483548	0.577175		0.533631		0.461549
AL	0.275191	0.442183	0.530103		0.51303	0.499688	0.422064	0.421369	0.563673	0.442928
A	0.38601	0.476405	0.432715	0.435989		0.446996			0.474583
PM	0.242335	0.358296		0.484554	0.52426		0.46266	0.507359	0.541926	0.536012
P	0.376243	0.362845		0.493314	0.594719	0.477992		0.483823		0.405861
LI	0.22183	0.318301	0.288286	0.338997		0.352888	0.482343		0.351747	0.547914
AM	0.310233	0.420151	0.25491	0.427489	0.327721	0.447823	0.464758	0.391069		0.483971
POR	0.144684	0.207998	0.209564	0.278915	0.266635	0.29611	0.461092	0.303681	0.309157

## Sheet: Figure 4 f, g
Fig. 4f, g
FF	LAT	FB
0.44365	0.43057	0.55138
0.47375	0.44322	0.40143
0.53787	0.33289	0.40966
0.55796	0.61628	0.36236
0.4431	0.46557	0.46457
0.52484	0.42842	0.4198
0.50594	0.41037	0.22535
0.69535	0.44761	0.31257
0.6561	0.44328	0.32191
0.45846	0.58278	0.51665
0.57894	0.51794	0.19814
0.46074	0.60941	0.31168
0.72384	0.40115	0.27994
0.48071	0.43485	0.34052
0.56403	0.47486	0.24036
0.46392	0.36927	0.39624
0.59985	0.46542	0.21787
0.45109	0.53395	0.33523
0.6081	0.51898	0.16443
0.52372	0.54122	0.27923
0.33865	0.2426	0.38262
0.47307	0.41284	0.44979
0.47876	0.40233	0.21582
0.59326	0.45265	0.50957
0.4987	0.28045	0.26812
0.56856	0.50169	0.48437
0.3332	0.44789	0.32797
0.5899	0.48162	0.38862
0.69869	0.37832	0.23162
0.6958	0.51733	0.25305
0.74527	0.28488	0.26861
0.63213	0.39311	0.26466
0.65999	0.34175	0.17779
0.59222	0.36175	0.38004
0.68762	0.45059	0.1843
0.59095	0.5141	0.43401
0.73904	0.36069	0.37039
0.56514	0.34508	0.23697
0.62498	0.45402	0.23655
0.64838	0.41658	0.17944
0.52838	0.62819	0.4208
0.73211	0.57241	0.52153
0.62432	0.4396	0.2074
0.7069	0.54703	0.38482
	0.45247	0.15832
	0.51517	0.28644
	0.45497	0.13243
	0.49526	0.15694
	0.63378	0.28776
	0.45124	0.40517
	0.50306
	0.46605
	0.61103
	0.47282
	0.50537
	0.50935
	0.37342
	0.5519
	0.46523
	0.50187
	0.50143
	0.48497
	0.40848
	0.46956
	0.54755
	0.6068

## Sheet: Figure 4h, i, j
Fig. 4h, i, j
area	RF diameter	SEM
POR	37.96	1.13
LI	29.22	1.29
P	22.03	1.1
LM	12.3	0.6
V1	8.59	0.4
RL	17	0.72
AL	12.97	0.56
A	18.55	0.9
PM	23.68	1.27
AM	22.03	1.1

## Sheet: Supplementary Figure 6i, j
Supplementary Fig. 6i, j
pathway	all ratios	n	mean	median	SE
'A to AL'	[0.433585630984987;0.309627692162056;0.468850605852794;0.361774979491169;0.425672894637425;0.348397062310261;0.369261164474425]	7	0.388167	0.369261	0.0211477
'A to AM'	[0.254547873744888;0.219771873423565;0.220487663920350;0.655175771755338;0.652887932454876;0.505899045887798]	6	0.418128	0.380223	0.0864432
'A to LM'	[0.260035327614893;0.620953747992208;0.459234493068016;0.293249473227849;0.382150300852027;0.299154628833275]	6	0.385796	0.340652	0.0555557
'A to PM'	[0.287411172318505;0.433946408744736;0.560714478182669;0.383280495142285;0.319596691976249;0.367795650791692]	6	0.392124	0.375538	0.0396093
'A to RL'	[0.382156366752468;0.294558192797896;0.391182481098727;0.352137669303964;0.317897063231830]	5	0.347586	0.352138	0.0184525
'A to V1'	[0.251726420866378;0.342942942927939;0.140091563194321;0.221277515735804;0.223707317670105;0.215875676274602]	6	0.232604	0.222492	0.0268242
'AL to A'	[0.475989882960797;0.397543551149173;0.353148156498089;0.407937708617949;0.400433652491663;0.651351828949256]	6	0.447734	0.404186	0.043797
'AL to AM'	[0.530576688782236;0.515299484896944;0.530510452024518;0.586433176244760;0.619299307476112;0.582400409737797]	6	0.560753	0.556489	0.0167799
'AL to LI'	[0.433323701936467;0.314148483770918;0.419854552273890;0.364491903836690;0.483831589368537]	5	0.40313	0.419855	0.029253
'AL to LM'	[0.435557316033140;0.509855329133968;0.458405361474210;0.396994622407562;0.362330378536899;0.383985973655444]	6	0.424521	0.416276	0.0222264
'AL to P'	[0.550433383242451;0.423760214821785;0.419219168779375;0.323865930115691;0.153172767599293;0.289116301731965]	6	0.359928	0.371543	0.0556611
'AL to PM'	[0.361139466219091;0.477312645925141;0.511079476121277;0.466094217701703;0.581466920699811;0.494280267680124]	6	0.481895	0.485796	0.02931
'AL to POR'	[0.431413064173854;0.470537342827316;0.379204828275270;0.376639742864689;0.457531615045797;0.427333748677108]	6	0.423777	0.429373	0.0159222
'AL to RL'	[0.736162321724219;0.537980715381058;0.342203524193531;0.498145585429353;0.539116832899250;0.466879617551642]	6	0.520081	0.518063	0.0523851
'AL to V1'	[-0.00953109716063420;-0.289152348846750;0.234510950491295;0.197843746366530;0.207601645741487;0.275746031460958;0.255810029710769]	7	0.12469	0.207602	0.0777018
'AM to A'	[0.121951213731307;0.176677708410852;0.171496602811033;0.312847575155175;0.409065279618233;0.354723076195724]	6	0.257794	0.244763	0.0475358
'AM to AL'	[0.277645750072398;0.285411126150414;0.337723769738060;0.368471644198955;0.483445626178355;0.398415128831368]	6	0.358519	0.353098	0.0314193
'AM to LI'	[0.206976137394867;0.240549347341479;0.178607974296382;0.329651990788688;0.518957138665687;0.430223050910925]	6	0.317494	0.285101	0.0550355
'AM to LM'	[0.201780962249051;0.249848789063272;0.242010143485958;0.506253955670309;0.460307552095968;0.464668352493386]	6	0.354145	0.355078	0.0557643
'AM to P'	[0.369199444905731;0.422700497594061;0.326600417147340;0.417481041419498;0.448660484500293;0.331538642439580]	6	0.38603	0.39334	0.0208494
'AM to PM'	[0.267567669416195;0.313977629548012;0.311472014104019;0.532140915949330;0.485137670172112;0.452065851146601]	6	0.393727	0.383022	0.0447064
'AM to POR'	[0.257045569468732;0.357066761936839;0.638085522444600;0.527410368472777;0.569840058127350;0.308727193902575]	6	0.443029	0.442239	0.0635779
'AM to RL'	[0.0897248455274569;0.137890730344104;0.0959800308086931;0.297023075263794;0.224554563191126;0.210726749610452]	6	0.175983	0.174309	0.033421
'AM to V1'	[0.195731305885361;0.174662861752164;0.208356127875219;0.266711318025884;0.195898224066454;0.193279247242957]	6	0.205773	0.195815	0.0129646
'LI to AL'	[0.179490124475354;0.173934631541515;0.130856111476497;0.345578957591941;0.334212290459655;0.301557311773151]	6	0.244272	0.240524	0.0381406
'LI to AM'	[0.348914332044237;0.286645927259808;0.217237115018930;0.176166590791302;0.235240566222327;0.222249772338306]	6	0.247742	0.228745	0.0249059
'LI to LM'	[0.148264698189463;0.116791601981229;0.134141717768162;0.355604579198956;0.330977894879937;0.352647927946269]	6	0.239738	0.239621	0.0480042
'LI to P'	[0.552083618244082;0.182484366089614;0.352327014712550;0.514764333118369;0.528663792124517;0.424262893849690]	6	0.425764	0.469514	0.0574591
'LI to PM'	[0.259766682919657;0.130235852751655;0.0744921160098486;0.277965189177379;0.225582144954138;0.255106714330479]	6	0.203858	0.240344	0.0336015
'LI to POR'	[0.469738133216251;0.585014747919604;0.564571388695778;0.504432184174067;0.484207188585335;0.672080680187923]	6	0.546674	0.534502	0.031157
'LI to RL'	[-0.00202896011182488;0.0587049074506897;0.177452851098411;0.216820005358776;0.214119132863722]	5	0.133014	0.177453	0.0443479
'LI to V1'	[0.0288909545206654;0.0733956606759611;0.134778770285219;0.174923161383646;0.157420101880493;0.204041249398617]	6	0.128908	0.146099	0.0268917
'LM to A'	[0.498699388307106;0.411572033880547;0.294181675132105;0.857019995525043;0.838731848858127]	5	0.580041	0.498699	0.114095
'LM to AL'	[0.619082772482698;0.759127656042264;0.646385547280285;0.436300849869801;0.378842910723312;0.446230892816562]	6	0.547662	0.532657	0.0607603
'LM to AM'	[0.667163126518746;0.323777442761756;0.638178655715665;0.393524275002612;0.406330739440831;0.392245687366928]	6	0.470203	0.399928	0.0590159
'LM to LI'	[0.853903273295374;0.748626187327039;0.835414350178823;0.422112565287651;0.456057393371689]	5	0.663223	0.748626	0.0933687
'LM to P'	[0.867160599303652;0.213796997139834;0.355425461927194;0.426891624655473;0.457318962184668;0.441323569199402]	6	0.46032	0.434108	0.0892157
'LM to PM'	[0.632997857979884;0.627098526905210;0.594111956263310;0.387391594420502;0.410232380861417;0.392984465265598]	6	0.507469	0.502172	0.0498518
'LM to POR'	[0.491923775588377;0.705434774425985;0.691222428030668;0.502466279069781;0.561158412319773]	5	0.590441	0.561158	0.0456526
'LM to RL'	[0.565216649974703;0.385211772790591;0.447412957166018;0.344283345692282;0.513930476580795;0.301406503075815]	6	0.426244	0.416312	0.0414069
'LM to V1'	[0.343843245375292;0.285249776108409;0.364170292244647;0.381382165544931;0.391463063676691;0.426487514361746]	6	0.365433	0.372776	0.0196271
'P to A'	[0.608462072271643;0.624100794058672;0.599541193757822;0.554740505323245;0.507695403511950]	5	0.578908	0.599541	0.0212095
'P to AL'	[0.405230263707616;0.416292541010703;0.377940078596831;0.557969623047188;0.554145586652161;0.476160903468049]	6	0.464623	0.446227	0.0317481
'P to LI'	[0.427162683591992;0.430872035332342;0.346370832514705;0.499590290561597;0.505653581699179;0.449051098610097]	6	0.443117	0.439962	0.0237343
'P to LM'	[0.0852611032561938;0.129169028910763;0.161357619615310;0.360386898393308;0.574400156294984;0.548802812410169]	6	0.309896	0.260872	0.0884637
'P to PM'	[0.411950954014502;0.440001794348082;0.425039259915515;0.410982564497960;0.524358145259715;0.503564620496185;0.425963779521405]	7	0.448837	0.425964	0.0173615
'P to POR'	[0.147280543846655;0.119256515820449;0.314749920085420;0.393048467999425;0.408749305842315;0.399141145998678]	6	0.297038	0.353899	0.0536873
'P to V1'	[0.0944235081412439;0.128789521662557;0.0993841420648359;0.446901104291105;0.430305043543724;0.354617363199139]	6	0.25907	0.241703	0.0691164
'PM to A'	[0.550835798655941;0.479266286453821;0.384941801886107;0.394406704081737;0.426986883067954]	5	0.447287	0.426987	0.0306923
'PM to AL'	[0.136558217526553;0.375663185952945;0.796186385268353;0.518663619330291;0.388130746850828;0.450269221150907]	6	0.444245	0.4192	0.0879319
'PM to AM'	[0.548207078698963;0.627900921031471;0.665819120597402;0.479588612746576;0.463030809997528;0.416263393253241]	6	0.533468	0.513898	0.0401053
'PM to LI'	[0.413034681173370;0.456051511587846;0.416751745508897;0.439721321158169;0.539241109652465;0.612514707260159]	6	0.479553	0.447886	0.0325316
'PM to LM'	[0.259103274366447;0.241767728580110;0.245891688912975;0.311005585091702;0.327783895173352;0.350974607419891]	6	0.289421	0.285054	0.0189835
'PM to P'	[0.435764285930040;0.239630274994921;0.182644615196614;0.569328146718086;0.610934611874045;0.411073175607814]	6	0.408229	0.423419	0.0700292
'PM to POR'	[0.485772971250762;0.420214986715678;0.395335235266606;0.269249384095642;0.611374160804526;0.578194967476792]	6	0.460024	0.452994	0.0515424
'PM to V1'	[0.168203429535091;0.203022077951834;0.208715573824724;0.156814243629655;0.134589579810088;0.160116139401046]	6	0.17191	0.16416	0.0116849
'POR to A'	[0.0627930174194954;-0.0660864516589186;0.155379390566162;0.137805387314657;0.145893007604859;0.0884767245156858]	6	0.0873768	0.113141	0.0340334
'POR to AL'	[0.0744261798322886;0.131689136837257;0.113167274501947;0.293547853057307;0.304921432589280;0.332274693995825]	6	0.208338	0.212618	0.0464809
'POR to AM'	[0.0908720007065204;0.128960528233607;0.170603252204619;0.332763949132884;0.285298493373161;0.458937672363327]	6	0.244573	0.227951	0.0571111
'POR to LI'	[0.306728667258861;0.375923104167598;0.292215864697403;0.150502080910479;0.208666711425727;0.143570421517388]	6	0.246268	0.250441	0.0381702
'POR to LM'	[0.183615287644935;0.116343775839465;0.168603858497654;0.147870473488719;0.0248594715000184;0.0940865674909262]	6	0.122563	0.132107	0.0237228
'POR to P'	[0.378104766887355;0.384158464389476;0.431931787292934;0.509792616486190;0.531162252421128]	5	0.44703	0.431932	0.0315823
'POR to PM'	[0.0532727782427237;0.0563700370838480;-0.0887649767867220;0.324907567441707;0.448894095650295;0.281272750946088]	6	0.179325	0.168821	0.0830932
'POR to RL'	[0.208514985169464;0.0156576619729245;-0.0246329158615606;0.284084661234799;0.157600141999659]	5	0.128245	0.1576	0.0581543
'POR to V1'	[0.0819093526730530;0.0900951702992061;0.0616729847899293;0.0672352776934034;0.107445116201262;0.0553242723623099]	6	0.0772804	0.0745723	0.00800442
'RL to A'	[0.534277199360656;0.317208464454795;0.400309577509808;0.495461441198706;0.456506257472372;0.509428711695847]	6	0.452199	0.475984	0.0330743
'RL to AL'	[0.421955495361504;0.529808467368301;0.479847133151216;0.444289731131127;0.455970827911876;0.443038816200793]	6	0.462485	0.45013	0.0155222
'RL to LI'	[0.502708868160129;0.377836248026923;0.559832868469824;0.481712263265348;0.627607057245303;0.554961612312662]	6	0.517443	0.528835	0.0347968
'RL to LM'	[0.319471499740964;0.396209240574909;0.332037694112172;0.448476719563047;0.445500358958020;0.414603377684962]	6	0.392716	0.405406	0.0226814
'RL to PM'	[0.532238474052148;0.493414021641141;0.590337226036942;0.621398486045258;0.619334807930790;0.582320969565523]	6	0.573174	0.586329	0.020714
'RL to POR'	[0.606341489061428;0.289882220064009;0.164299744155760;0.540745170105741;0.549259805594042;0.634007873115948]	6	0.464089	0.545002	0.0779872
'RL to V1'	[0.215864750222531;0.231904105443870;0.170510596064022;0.380516357592086;0.283120100504409;0.377499375572412]	6	0.276569	0.257512	0.035573
'V1 to AL'	[0.757831725458088;0.884297104893133;0.841370706565640;0.788853783992852;0.840862120709191;0.596125631204922]	6	0.78489	0.814858	0.0418667
'V1 to AM'	[0.949487393582443;0.789977832739200;0.777964276622901;0.545803329219504;1.53208578414023;0.547279184128897]	6	0.8571	0.783971	0.149198
'V1 to LI'	[0.561739935409822;0.869005536649055;0.703099034787849;0.613027775858736;0.610530187824831;0.564370317331879]	6	0.653629	0.611779	0.0478717
'V1 to LM'	[0.687224639441188;0.740877605853480;0.734759389301017;0.595775790181637;0.628118750336419;0.570954866581471]	6	0.659619	0.657672	0.0294056
'V1 to P'	[0.884343139627576;0.748671117974996;0.975705598273607;0.479797696496641;0.462725930992087;0.754523012483592]	6	0.717628	0.751597	0.0852958
'V1 to PM'	[0.658187667298228;0.607838810983966;0.696379728520641;0.716969216481201;0.873913623694457;0.712854019011392]	6	0.711024	0.704617	0.0366174
'V1 to POR'	[0.385264839832367;0.557687583086036;0.762611045669623;0.511177810151854;0.751555624975504]	5	0.593659	0.557688	0.0724574
'V1 to RL'	[1.24785710093647;1.57390602379284;0.381977792819620;0.725738876019960;1.52814642369945;0.253342063222551]	6	0.951828	0.986798	0.235972
